# Supplementary material for: Upregulated LINC01667 Expression Is Correlated With Poor Prognosis in Hepatocellular Carcinoma
Source: Front Oncol. 2021 Aug 12;11:650173. doi: 10.3389/fonc.2021.650173 (PMC8397520; doi:10.3389/fonc.2021.650173)
Supplement: Supplementary file 3 [file Table_1.xlsx]

## Sheet: TCGA LINC01667 expression
	id	LINC01667|ENSG00000280081|lincRNA
TCGA-FV-A23B	TCGA-FV-A23B-11A-11R-A16W-07	0.0010556
TCGA-BC-A216	TCGA-BC-A216-11A-11R-A155-07	6.05777
TCGA-BC-A10T	TCGA-BC-A10T-11A-11R-A131-07	0.0301353
TCGA-BC-A10U	TCGA-BC-A10U-11A-11R-A131-07	0.0207879
TCGA-DD-A3A5	TCGA-DD-A3A5-11A-11R-A22L-07	0.0211016
TCGA-G3-A3CH	TCGA-G3-A3CH-11A-11R-A22L-07	0.0156744
TCGA-DD-A39X	TCGA-DD-A39X-11A-11R-A213-07	0.010473
TCGA-DD-A1EC	TCGA-DD-A1EC-11A-11R-A131-07	0.013314
TCGA-EP-A26S	TCGA-EP-A26S-11A-12R-A16W-07	0.0144255
TCGA-DD-A39Z	TCGA-DD-A39Z-11A-21R-A213-07	0.0134102
TCGA-BC-A10W	TCGA-BC-A10W-11A-11R-A131-07	0.0124682
TCGA-BC-A10X	TCGA-BC-A10X-11A-11R-A131-07	0.00372895
TCGA-BC-A10Z	TCGA-BC-A10Z-11A-11R-A131-07	0.00512985
TCGA-DD-A3A4	TCGA-DD-A3A4-11A-11R-A22L-07	0.00734667
TCGA-DD-A119	TCGA-DD-A119-11A-11R-A131-07	0.0276754
TCGA-DD-A116	TCGA-DD-A116-11A-12R-A26B-07	0.00853612
TCGA-DD-A11C	TCGA-DD-A11C-11A-11R-A131-07	0.0383721
TCGA-ES-A2HT	TCGA-ES-A2HT-11A-11R-A180-07	0.011877
TCGA-EP-A12J	TCGA-EP-A12J-11A-11R-A131-07	0.0348816
TCGA-FV-A3I0	TCGA-FV-A3I0-11A-11R-A22L-07	0.0299735
TCGA-EP-A3RK	TCGA-EP-A3RK-11A-11R-A22L-07	0.0140345
TCGA-BD-A2L6	TCGA-BD-A2L6-11A-21R-A213-07	0
TCGA-DD-A1EH	TCGA-DD-A1EH-11A-11R-A131-07	0.0116096
TCGA-DD-A1EG	TCGA-DD-A1EG-11A-11R-A213-07	0.0154068
TCGA-FV-A3I1	TCGA-FV-A3I1-11A-11R-A22L-07	0.009884
TCGA-DD-A39V	TCGA-DD-A39V-11A-11R-A213-07	0.0229394
TCGA-DD-A3A3	TCGA-DD-A3A3-11A-11R-A22L-07	0.0256744
TCGA-DD-A1EL	TCGA-DD-A1EL-11A-11R-A155-07	0.00141712
TCGA-FV-A3R2	TCGA-FV-A3R2-11A-11R-A22L-07	0.00307634
TCGA-DD-A1EI	TCGA-DD-A1EI-11A-11R-A131-07	0.0126748
TCGA-BC-A110	TCGA-BC-A110-11A-11R-A131-07	1.33847
TCGA-BC-A10R	TCGA-BC-A10R-11A-11R-A131-07	0.0131195
TCGA-DD-A1EE	TCGA-DD-A1EE-11A-11R-A131-07	0.0279688
TCGA-DD-A118	TCGA-DD-A118-11A-11R-A131-07	0.0272206
TCGA-FV-A2QR	TCGA-FV-A2QR-11A-11R-A213-07	0.0123816
TCGA-DD-A3A1	TCGA-DD-A3A1-11A-11R-A213-07	0.0204005
TCGA-DD-A3A6	TCGA-DD-A3A6-11A-11R-A22L-07	0.0272028
TCGA-DD-A3A8	TCGA-DD-A3A8-11A-11R-A22L-07	0.0313455
TCGA-DD-A39W	TCGA-DD-A39W-11A-11R-A213-07	0.012092
TCGA-DD-A11A	TCGA-DD-A11A-11A-11R-A131-07	0.0151327
TCGA-DD-A11D	TCGA-DD-A11D-11A-12R-A131-07	0.013577
TCGA-DD-A11B	TCGA-DD-A11B-11A-11R-A131-07	0.0342547
TCGA-DD-A114	TCGA-DD-A114-11A-12R-A131-07	0.0065557
TCGA-BD-A3EP	TCGA-BD-A3EP-11A-12R-A22L-07	0.0257674
TCGA-DD-A3A2	TCGA-DD-A3A2-11A-11R-A213-07	0.010362
TCGA-DD-A113	TCGA-DD-A113-11A-12R-A131-07	0.0229239
TCGA-DD-A1EB	TCGA-DD-A1EB-11A-11R-A131-07	0.0079251
TCGA-BC-A10Y	TCGA-BC-A10Y-11A-11R-A131-07	0.00966111
TCGA-DD-A1EJ	TCGA-DD-A1EJ-11A-11R-A155-07	0.00465345
TCGA-BC-A10Q	TCGA-BC-A10Q-11A-11R-A131-07	2.57395
TCGA-2Y-A9H4	TCGA-2Y-A9H4-01A-11R-A38B-07	86.9454
TCGA-PD-A5DF	TCGA-PD-A5DF-01A-11R-A27V-07	15.5634
TCGA-2Y-A9H7	TCGA-2Y-A9H7-01A-11R-A39D-07	0
TCGA-2Y-A9H0	TCGA-2Y-A9H0-01A-11R-A38B-07	295.568
TCGA-RC-A7SF	TCGA-RC-A7SF-01A-11R-A352-07	0.0185213
TCGA-EP-A12J	TCGA-EP-A12J-01A-11R-A131-07	0
TCGA-DD-A39V	TCGA-DD-A39V-01A-11R-A213-07	0.0714432
TCGA-DD-AAD0	TCGA-DD-AAD0-01A-11R-A41C-07	0
TCGA-DD-AADF	TCGA-DD-AADF-01A-11R-A41C-07	39.7087
TCGA-FV-A4ZQ	TCGA-FV-A4ZQ-01A-11R-A266-07	0
TCGA-DD-AADB	TCGA-DD-AADB-01A-11R-A41C-07	0
TCGA-KR-A7K8	TCGA-KR-A7K8-01A-11R-A33J-07	37.9891
TCGA-EP-A3JL	TCGA-EP-A3JL-01A-11R-A213-07	10.1481
TCGA-BC-A69I	TCGA-BC-A69I-01A-11R-A311-07	0.0538159
TCGA-BC-A217	TCGA-BC-A217-01A-11R-A155-07	1378.2
TCGA-ED-A8O5	TCGA-ED-A8O5-01A-11R-A36F-07	0
TCGA-K7-AAU7	TCGA-K7-AAU7-01A-11R-A38B-07	411.179
TCGA-ZP-A9D1	TCGA-ZP-A9D1-01A-11R-A38B-07	0.0144043
TCGA-FV-A2QR	TCGA-FV-A2QR-01A-11R-A213-07	65.2927
TCGA-DD-A73F	TCGA-DD-A73F-01A-11R-A32O-07	71.7412
TCGA-ED-A97K	TCGA-ED-A97K-01A-21R-A38B-07	0
TCGA-BC-A10Z	TCGA-BC-A10Z-01A-11R-A131-07	169.297
TCGA-G3-A25V	TCGA-G3-A25V-01A-11R-A16W-07	152.55
TCGA-CC-A7II	TCGA-CC-A7II-01A-11R-A33J-07	2.5461
TCGA-DD-A3A6	TCGA-DD-A3A6-01A-11R-A22L-07	0
TCGA-DD-AAW2	TCGA-DD-AAW2-01A-11R-A41C-07	0.114269
TCGA-DD-AACI	TCGA-DD-AACI-01A-11R-A41C-07	0.18323
TCGA-DD-A116	TCGA-DD-A116-01A-11R-A131-07	0
TCGA-DD-AAVZ	TCGA-DD-AAVZ-01A-11R-A41C-07	0.0490401
TCGA-RC-A6M3	TCGA-RC-A6M3-01A-11R-A32O-07	96.9118
TCGA-DD-AADL	TCGA-DD-AADL-01A-11R-A41C-07	49.6648
TCGA-BD-A3ER	TCGA-BD-A3ER-01A-11R-A213-07	8.16937
TCGA-CC-A1HT	TCGA-CC-A1HT-01A-11R-A131-07	5.9229
TCGA-ED-A66X	TCGA-ED-A66X-01A-11R-A311-07	0
TCGA-XR-A8TG	TCGA-XR-A8TG-01A-11R-A36F-07	47.7756
TCGA-G3-AAV4	TCGA-G3-AAV4-01A-11R-A38B-07	0.000259394
TCGA-DD-A4NR	TCGA-DD-A4NR-01A-11R-A311-07	360.124
TCGA-DD-A3A9	TCGA-DD-A3A9-01A-11R-A266-07	0.0314535
TCGA-BC-A112	TCGA-BC-A112-01A-11R-A131-07	0
TCGA-WX-AA47	TCGA-WX-AA47-01A-11R-A39D-07	0.0925072
TCGA-CC-A5UD	TCGA-CC-A5UD-01A-11R-A28V-07	0
TCGA-DD-AAE4	TCGA-DD-AAE4-01A-11R-A41C-07	9.83554
TCGA-RG-A7D4	TCGA-RG-A7D4-01A-12R-A33R-07	2.56481
TCGA-DD-A4NP	TCGA-DD-A4NP-01A-11R-A28V-07	1.96423
TCGA-ED-A82E	TCGA-ED-A82E-01A-11R-A352-07	0
TCGA-DD-AAEE	TCGA-DD-AAEE-01A-11R-A41C-07	4.59957
TCGA-UB-AA0U	TCGA-UB-AA0U-01A-11R-A38B-07	0
TCGA-ZS-A9CF	TCGA-ZS-A9CF-02A-11R-A38B-07	165.011
TCGA-RC-A7SH	TCGA-RC-A7SH-01A-11R-A38B-07	2.39781
TCGA-CC-A7IL	TCGA-CC-A7IL-01A-11R-A33R-07	0.901
TCGA-G3-A3CI	TCGA-G3-A3CI-01A-11R-A213-07	0.022575
TCGA-DD-AAEB	TCGA-DD-AAEB-01A-11R-A41C-07	0.0163144
TCGA-EP-A26S	TCGA-EP-A26S-01A-11R-A16W-07	0
TCGA-CC-5261	TCGA-CC-5261-01A-01R-A131-07	3.13469
TCGA-CC-A8HS	TCGA-CC-A8HS-01A-11R-A36F-07	6.82617
TCGA-DD-A4NO	TCGA-DD-A4NO-01A-11R-A28V-07	0
TCGA-DD-A11A	TCGA-DD-A11A-01A-11R-A131-07	35.3172
TCGA-ED-A7PY	TCGA-ED-A7PY-01A-11R-A33R-07	0.0517642
TCGA-DD-AAVR	TCGA-DD-AAVR-01A-11R-A41C-07	0.0855955
TCGA-DD-AAD5	TCGA-DD-AAD5-01A-11R-A41C-07	503.108
TCGA-DD-AAE3	TCGA-DD-AAE3-01A-11R-A41C-07	44.5635
TCGA-DD-A4NN	TCGA-DD-A4NN-01A-11R-A28V-07	0
TCGA-RC-A7SK	TCGA-RC-A7SK-01A-11R-A352-07	5.24155
TCGA-G3-A5SL	TCGA-G3-A5SL-01A-11R-A27V-07	0
TCGA-DD-AAW3	TCGA-DD-AAW3-01A-11R-A41C-07	0.0718722
TCGA-DD-A4NS	TCGA-DD-A4NS-01A-11R-A311-07	0
TCGA-DD-A39X	TCGA-DD-A39X-01A-11R-A213-07	0.00553309
TCGA-CC-5259	TCGA-CC-5259-01A-31R-A213-07	6.06616
TCGA-ED-A5KG	TCGA-ED-A5KG-01A-11R-A27V-07	8.50826
TCGA-GJ-A6C0	TCGA-GJ-A6C0-01A-12R-A311-07	294.339
TCGA-DD-A3A5	TCGA-DD-A3A5-01A-11R-A22L-07	3.98788
TCGA-BC-A10Q	TCGA-BC-A10Q-01A-11R-A131-07	5.28152
TCGA-DD-AACN	TCGA-DD-AACN-01A-11R-A41C-07	5.05728
TCGA-DD-AAE6	TCGA-DD-AAE6-01A-11R-A41C-07	0
TCGA-2Y-A9H6	TCGA-2Y-A9H6-01A-11R-A39D-07	0
TCGA-DD-AADG	TCGA-DD-AADG-01A-11R-A41C-07	66.9737
TCGA-FV-A4ZP	TCGA-FV-A4ZP-01A-12R-A266-07	0
TCGA-G3-A25T	TCGA-G3-A25T-01A-11R-A16W-07	0.548245
TCGA-DD-AAVS	TCGA-DD-AAVS-01A-11R-A41C-07	0
TCGA-DD-AACQ	TCGA-DD-AACQ-01A-11R-A41C-07	0
TCGA-DD-A11C	TCGA-DD-A11C-01A-11R-A131-07	0
TCGA-DD-AADC	TCGA-DD-AADC-01A-11R-A41C-07	0
TCGA-DD-A39Y	TCGA-DD-A39Y-01A-11R-A213-07	85.7685
TCGA-DD-AA3A	TCGA-DD-AA3A-01A-11R-A37K-07	0
TCGA-CC-A7IE	TCGA-CC-A7IE-01A-21R-A38B-07	0.00281631
TCGA-EP-A2KB	TCGA-EP-A2KB-01A-11R-A180-07	0
TCGA-DD-A4NE	TCGA-DD-A4NE-01A-11R-A27V-07	0
TCGA-O8-A75V	TCGA-O8-A75V-01A-11R-A32O-07	63.3833
TCGA-ZP-A9D0	TCGA-ZP-A9D0-01A-11R-A37K-07	0.0592759
TCGA-DD-A11B	TCGA-DD-A11B-01A-11R-A131-07	0
TCGA-G3-A6UC	TCGA-G3-A6UC-01A-21R-A33J-07	0
TCGA-CC-A3M9	TCGA-CC-A3M9-01A-11R-A213-07	0
TCGA-2Y-A9H2	TCGA-2Y-A9H2-01A-12R-A38B-07	0
TCGA-XR-A8TF	TCGA-XR-A8TF-01A-11R-A36F-07	1.04247
TCGA-DD-AACX	TCGA-DD-AACX-01A-11R-A41C-07	0
TCGA-G3-AAV1	TCGA-G3-AAV1-01A-11R-A38B-07	0
TCGA-ZP-A9D4	TCGA-ZP-A9D4-01A-11R-A37K-07	0
TCGA-ED-A66Y	TCGA-ED-A66Y-01A-11R-A311-07	0
TCGA-NI-A4U2	TCGA-NI-A4U2-01A-11R-A28V-07	0.40634
TCGA-XR-A8TC	TCGA-XR-A8TC-01A-11R-A36F-07	0
TCGA-DD-AACC	TCGA-DD-AACC-01A-11R-A41C-07	0.0754344
TCGA-G3-A25S	TCGA-G3-A25S-01A-11R-A16W-07	0
TCGA-QA-A7B7	TCGA-QA-A7B7-01A-11R-A32O-07	206.153
TCGA-DD-AACW	TCGA-DD-AACW-01A-11R-A41C-07	0.00227276
TCGA-G3-A7M8	TCGA-G3-A7M8-01A-11R-A33R-07	0.0370875
TCGA-DD-A73B	TCGA-DD-A73B-01A-12R-A32O-07	0
TCGA-CC-A7IK	TCGA-CC-A7IK-01A-12R-A33R-07	113.639
TCGA-DD-AAVX	TCGA-DD-AAVX-01A-11R-A41C-07	0.177957
TCGA-DD-AAEI	TCGA-DD-AAEI-01A-11R-A41C-07	0.120993
TCGA-BC-A3KG	TCGA-BC-A3KG-01A-11R-A213-07	419.108
TCGA-K7-A6G5	TCGA-K7-A6G5-01A-11R-A311-07	2.74872
TCGA-G3-A25Z	TCGA-G3-A25Z-01A-11R-A16W-07	9.82706
TCGA-DD-AAE1	TCGA-DD-AAE1-01A-11R-A41C-07	1.39293
TCGA-DD-AACB	TCGA-DD-AACB-01A-11R-A41C-07	80.3539
TCGA-LG-A9QC	TCGA-LG-A9QC-01A-11R-A37K-07	0
TCGA-2Y-A9GU	TCGA-2Y-A9GU-01A-11R-A38B-07	0.0291818
TCGA-RC-A6M5	TCGA-RC-A6M5-01A-11R-A32O-07	0.907036
TCGA-DD-A3A3	TCGA-DD-A3A3-01A-11R-A22L-07	0.0782945
TCGA-DD-A73G	TCGA-DD-A73G-01A-22R-A32O-07	0.983079
TCGA-DD-A114	TCGA-DD-A114-01A-11R-A131-07	0.111875
TCGA-ED-A8O6	TCGA-ED-A8O6-01A-11R-A36F-07	0
TCGA-G3-A3CJ	TCGA-G3-A3CJ-01A-11R-A213-07	0.0230032
TCGA-CC-5262	TCGA-CC-5262-01A-01R-A131-07	71.0451
TCGA-CC-A5UE	TCGA-CC-A5UE-01A-11R-A28V-07	0
TCGA-DD-A4NF	TCGA-DD-A4NF-01A-11R-A27V-07	0
TCGA-2Y-A9GY	TCGA-2Y-A9GY-01A-11R-A38B-07	7.43536
TCGA-LG-A9QD	TCGA-LG-A9QD-01A-11R-A38B-07	0.0184649
TCGA-FV-A23B	TCGA-FV-A23B-01A-11R-A16W-07	0
TCGA-DD-A1EF	TCGA-DD-A1EF-01A-11R-A131-07	0.0525737
TCGA-DD-A4NG	TCGA-DD-A4NG-01A-11R-A27V-07	17.4022
TCGA-DD-AADP	TCGA-DD-AADP-01A-11R-A39D-07	0.0391922
TCGA-FV-A3R3	TCGA-FV-A3R3-01A-11R-A22L-07	0.0648073
TCGA-G3-AAV3	TCGA-G3-AAV3-01A-11R-A37K-07	0.942298
TCGA-BD-A3EP	TCGA-BD-A3EP-01A-11R-A22L-07	18.4264
TCGA-MI-A75I	TCGA-MI-A75I-01A-11R-A32O-07	308.543
TCGA-DD-A1EL	TCGA-DD-A1EL-01A-11R-A155-07	42.2308
TCGA-2Y-A9GX	TCGA-2Y-A9GX-01A-11R-A38B-07	0
TCGA-DD-A4NL	TCGA-DD-A4NL-01A-11R-A28V-07	0.0694991
TCGA-BW-A5NQ	TCGA-BW-A5NQ-01A-11R-A27V-07	61.4127
TCGA-CC-5260	TCGA-CC-5260-01A-01R-A131-07	1.14314
TCGA-ED-A7XO	TCGA-ED-A7XO-01A-11R-A352-07	34.4535
TCGA-2Y-A9GS	TCGA-2Y-A9GS-01A-12R-A38B-07	4.01439
TCGA-DD-A1EE	TCGA-DD-A1EE-01A-11R-A131-07	0
TCGA-DD-A3A7	TCGA-DD-A3A7-01A-11R-A22L-07	105.534
TCGA-DD-AADA	TCGA-DD-AADA-01A-11R-A41C-07	2.25472
TCGA-DD-AACD	TCGA-DD-AACD-01A-11R-A41C-07	0.0654644
TCGA-MI-A75C	TCGA-MI-A75C-01A-11R-A32O-07	0
TCGA-FV-A2QQ	TCGA-FV-A2QQ-01A-11R-A22L-07	6.74218
TCGA-BC-A10W	TCGA-BC-A10W-01A-11R-A131-07	0
TCGA-BC-A10R	TCGA-BC-A10R-01A-11R-A131-07	5.54446
TCGA-ZP-A9CV	TCGA-ZP-A9CV-01A-11R-A38B-07	0.0561672
TCGA-DD-AACT	TCGA-DD-AACT-01A-11R-A41C-07	0.203541
TCGA-DD-A1ED	TCGA-DD-A1ED-01A-11R-A155-07	0
TCGA-DD-AAVQ	TCGA-DD-AAVQ-01A-11R-A41C-07	0
TCGA-2Y-A9H9	TCGA-2Y-A9H9-01A-21R-A39D-07	156.824
TCGA-4R-AA8I	TCGA-4R-AA8I-01A-11R-A38B-07	120.394
TCGA-UB-AA0V	TCGA-UB-AA0V-01A-11R-A38B-07	0.071669
TCGA-3K-AAZ8	TCGA-3K-AAZ8-01A-12R-A39D-07	34.8372
TCGA-DD-AACA	TCGA-DD-AACA-01A-11R-A41C-07	0
TCGA-DD-AAVU	TCGA-DD-AAVU-01A-11R-A41C-07	0.0395591
TCGA-MR-A8JO	TCGA-MR-A8JO-01A-12R-A36F-07	10.6629
TCGA-BC-A10T	TCGA-BC-A10T-01A-11R-A131-07	24.4162
TCGA-DD-AAD2	TCGA-DD-AAD2-01A-11R-A41C-07	0.0827544
TCGA-UB-A7MF	TCGA-UB-A7MF-01A-11R-A33J-07	1.54759
TCGA-CC-A7IH	TCGA-CC-A7IH-01A-11R-A33J-07	0
TCGA-DD-AADI	TCGA-DD-AADI-01A-11R-A41C-07	0.0391554
TCGA-RC-A6M6	TCGA-RC-A6M6-01A-11R-A32O-07	221.82
TCGA-RC-A7SB	TCGA-RC-A7SB-01A-21R-A352-07	31.7754
TCGA-DD-A3A1	TCGA-DD-A3A1-01A-11R-A213-07	222.67
TCGA-5R-AA1C	TCGA-5R-AA1C-01A-11R-A41C-07	0.150013
TCGA-ED-A7XP	TCGA-ED-A7XP-01A-11R-A352-07	137.917
TCGA-2Y-A9HB	TCGA-2Y-A9HB-01A-11R-A39D-07	26.6771
TCGA-XR-A8TD	TCGA-XR-A8TD-01A-12R-A39D-07	460.474
TCGA-5C-AAPD	TCGA-5C-AAPD-01A-21R-A39D-07	210.002
TCGA-LG-A6GG	TCGA-LG-A6GG-01A-11R-A311-07	9.22402
TCGA-FV-A3R2	TCGA-FV-A3R2-01A-11R-A22L-07	0
TCGA-2Y-A9GT	TCGA-2Y-A9GT-01A-11R-A38B-07	0
TCGA-DD-A1EB	TCGA-DD-A1EB-01A-11R-A131-07	0.032825
TCGA-GJ-A9DB	TCGA-GJ-A9DB-01A-11R-A37K-07	527.261
TCGA-K7-A5RG	TCGA-K7-A5RG-01A-11R-A28V-07	0.824519
TCGA-2Y-A9HA	TCGA-2Y-A9HA-01A-11R-A39D-07	29.4476
TCGA-5R-AAAM	TCGA-5R-AAAM-01A-12R-A41C-07	2.80938
TCGA-G3-A25U	TCGA-G3-A25U-01A-11R-A16W-07	13.3663
TCGA-BC-4072	TCGA-BC-4072-01B-11R-A155-07	10.2491
TCGA-CC-5264	TCGA-CC-5264-01A-01R-A131-07	74.336
TCGA-UB-A7MD	TCGA-UB-A7MD-01A-12R-A352-07	56.6254
TCGA-DD-A119	TCGA-DD-A119-01A-11R-A131-07	0.0568184
TCGA-DD-AAW0	TCGA-DD-AAW0-01A-11R-A41C-07	0.0229033
TCGA-G3-A5SK	TCGA-G3-A5SK-01A-11R-A27V-07	0.0883867
TCGA-DD-A4NK	TCGA-DD-A4NK-01A-11R-A28V-07	0.879977
TCGA-BC-A10Y	TCGA-BC-A10Y-01A-11R-A131-07	59.1125
TCGA-BC-A5W4	TCGA-BC-A5W4-01A-11R-A28V-07	45.9707
TCGA-BC-A8YO	TCGA-BC-A8YO-01A-11R-A37K-07	0.58222
TCGA-DD-A1EH	TCGA-DD-A1EH-01A-11R-A131-07	1.68691
TCGA-DD-A4NH	TCGA-DD-A4NH-01A-11R-A27V-07	0
TCGA-2Y-A9GZ	TCGA-2Y-A9GZ-01A-11R-A39D-07	14.6791
TCGA-BD-A2L6	TCGA-BD-A2L6-01A-11R-A213-07	0
TCGA-2Y-A9H8	TCGA-2Y-A9H8-01A-11R-A39D-07	1.61018
TCGA-2V-A95S	TCGA-2V-A95S-01A-11R-A37K-07	0.751332
TCGA-DD-A4NQ	TCGA-DD-A4NQ-01A-21R-A28V-07	408.403
TCGA-CC-A9FW	TCGA-CC-A9FW-01A-11R-A37K-07	81.8084
TCGA-DD-AADS	TCGA-DD-AADS-01A-11R-A41C-07	0.0469384
TCGA-UB-A7ME	TCGA-UB-A7ME-01A-11R-A33J-07	0
TCGA-CC-A9FS	TCGA-CC-A9FS-01A-11R-A37K-07	0
TCGA-UB-A7MA	TCGA-UB-A7MA-01A-11R-A33R-07	0
TCGA-BW-A5NO	TCGA-BW-A5NO-01A-11R-A27V-07	179.614
TCGA-DD-A73C	TCGA-DD-A73C-01A-12R-A33J-07	0.0210541
TCGA-DD-A4NJ	TCGA-DD-A4NJ-01A-11R-A27V-07	0.822991
TCGA-DD-A4NI	TCGA-DD-A4NI-01A-11R-A27V-07	0
TCGA-G3-A5SI	TCGA-G3-A5SI-01A-31R-A27V-07	0.149624
TCGA-G3-A5SM	TCGA-G3-A5SM-01A-12R-A28V-07	0.74322
TCGA-G3-AAV6	TCGA-G3-AAV6-01A-21R-A37K-07	16.2457
TCGA-DD-A1EC	TCGA-DD-A1EC-01A-21R-A131-07	0
TCGA-BC-A216	TCGA-BC-A216-01A-11R-A155-07	410.295
TCGA-DD-AACE	TCGA-DD-AACE-01A-11R-A41C-07	113.181
TCGA-BC-A10S	TCGA-BC-A10S-01A-22R-A131-07	0.0205966
TCGA-CC-A3MC	TCGA-CC-A3MC-01A-11R-A22L-07	0.0639383
TCGA-DD-AACS	TCGA-DD-AACS-01A-11R-A41C-07	0.0730723
TCGA-NI-A8LF	TCGA-NI-A8LF-01A-11R-A36F-07	0
TCGA-UB-A7MB	TCGA-UB-A7MB-01A-11R-A33R-07	0
TCGA-CC-A7IG	TCGA-CC-A7IG-01A-11R-A33J-07	0
TCGA-DD-AACA	TCGA-DD-AACA-02B-11R-A41C-07	0
TCGA-2Y-A9H3	TCGA-2Y-A9H3-01A-11R-A38B-07	0.0947183
TCGA-2Y-A9H5	TCGA-2Y-A9H5-01A-11R-A38B-07	0
TCGA-G3-A7M9	TCGA-G3-A7M9-01A-23R-A352-07	501.964
TCGA-BC-A110	TCGA-BC-A110-01A-11R-A131-07	0.198016
TCGA-MI-A75H	TCGA-MI-A75H-01A-11R-A32O-07	0.0433248
TCGA-DD-AAVW	TCGA-DD-AAVW-01A-11R-A41C-07	0.000793265
TCGA-ED-A7PZ	TCGA-ED-A7PZ-01A-11R-A33R-07	131.146
TCGA-BC-A10U	TCGA-BC-A10U-01A-11R-A131-07	676.41
TCGA-5R-AA1D	TCGA-5R-AA1D-01A-11R-A38B-07	0.0491526
TCGA-DD-AACF	TCGA-DD-AACF-01A-11R-A41C-07	0.0465519
TCGA-ZS-A9CG	TCGA-ZS-A9CG-01A-11R-A37K-07	0.921761
TCGA-G3-A7M5	TCGA-G3-A7M5-01A-11R-A33R-07	0.0114443
TCGA-G3-A7M7	TCGA-G3-A7M7-01A-12R-A352-07	0.077654
TCGA-CC-A3MA	TCGA-CC-A3MA-01A-11R-A213-07	14.9041
TCGA-DD-AACU	TCGA-DD-AACU-01A-11R-A41C-07	7.14136
TCGA-UB-A7MC	TCGA-UB-A7MC-01A-11R-A33R-07	0
TCGA-DD-AAEH	TCGA-DD-AAEH-01A-11R-A41C-07	0.0557128
TCGA-DD-A3A4	TCGA-DD-A3A4-01A-11R-A22L-07	0.0986017
TCGA-BW-A5NP	TCGA-BW-A5NP-01A-11R-A27V-07	0
TCGA-DD-AAEK	TCGA-DD-AAEK-01A-11R-A41C-07	0.173142
TCGA-EP-A2KA	TCGA-EP-A2KA-01A-11R-A180-07	0
TCGA-EP-A3RK	TCGA-EP-A3RK-01A-11R-A22L-07	0
TCGA-G3-A3CH	TCGA-G3-A3CH-01A-11R-A22L-07	0.0101094
TCGA-DD-AADK	TCGA-DD-AADK-01A-11R-A41C-07	0
TCGA-DD-A4NA	TCGA-DD-A4NA-01A-11R-A266-07	2774.03
TCGA-CC-5263	TCGA-CC-5263-01A-01R-A131-07	735.805
TCGA-5C-A9VG	TCGA-5C-A9VG-01A-11R-A37K-07	0
TCGA-2Y-A9GV	TCGA-2Y-A9GV-01A-11R-A38B-07	0.00608693
TCGA-ZP-A9CY	TCGA-ZP-A9CY-01A-11R-A38B-07	25.4525
TCGA-DD-A73A	TCGA-DD-A73A-01A-12R-A32O-07	15.3066
TCGA-DD-AAD3	TCGA-DD-AAD3-01A-11R-A41C-07	2.81666
TCGA-WQ-A9G7	TCGA-WQ-A9G7-01A-11R-A37K-07	15.2555
TCGA-CC-A123	TCGA-CC-A123-01A-11R-A131-07	0.0256198
TCGA-WQ-AB4B	TCGA-WQ-AB4B-01A-11R-A41C-07	0.0881733
TCGA-ES-A2HS	TCGA-ES-A2HS-01A-11R-A180-07	0.0172891
TCGA-CC-A7IF	TCGA-CC-A7IF-01A-11R-A33J-07	0
TCGA-ZP-A9D2	TCGA-ZP-A9D2-01A-11R-A38B-07	121.069
TCGA-ZS-A9CD	TCGA-ZS-A9CD-01A-11R-A37K-07	0.0658482
TCGA-DD-AAD1	TCGA-DD-AAD1-01A-11R-A41C-07	0
TCGA-DD-A3A2	TCGA-DD-A3A2-01A-11R-A213-07	0.040899
TCGA-HP-A5MZ	TCGA-HP-A5MZ-01A-21R-A27V-07	0
TCGA-G3-A25Y	TCGA-G3-A25Y-01A-11R-A16W-07	0.552045
TCGA-DD-A4NV	TCGA-DD-A4NV-01A-11R-A311-07	0
TCGA-5C-A9VH	TCGA-5C-A9VH-01A-11R-A37K-07	0
TCGA-KR-A7K2	TCGA-KR-A7K2-01A-12R-A33R-07	1.17251
TCGA-EP-A2KC	TCGA-EP-A2KC-01A-11R-A213-07	47.1144
TCGA-G3-AAUZ	TCGA-G3-AAUZ-01A-11R-A38B-07	5.0566
TCGA-DD-A1EJ	TCGA-DD-A1EJ-01A-11R-A155-07	351.926
TCGA-RC-A7S9	TCGA-RC-A7S9-01A-11R-A33R-07	0
TCGA-DD-AAC8	TCGA-DD-AAC8-01A-11R-A41C-07	317.352
TCGA-ZS-A9CE	TCGA-ZS-A9CE-01A-11R-A37K-07	0
TCGA-K7-A5RF	TCGA-K7-A5RF-01A-11R-A28V-07	3.02457
TCGA-DD-AADO	TCGA-DD-AADO-01A-11R-A41C-07	0
TCGA-DD-A39W	TCGA-DD-A39W-01A-11R-A213-07	0.0196512
TCGA-G3-AAV0	TCGA-G3-AAV0-01A-11R-A37K-07	1.2763
TCGA-DD-A73D	TCGA-DD-A73D-01A-12R-A32O-07	1.00837
TCGA-DD-A11D	TCGA-DD-A11D-01A-11R-A131-07	30.5954
TCGA-DD-AACJ	TCGA-DD-AACJ-01A-11R-A41C-07	12.0687
TCGA-ES-A2HT	TCGA-ES-A2HT-01A-12R-A180-07	0.112274
TCGA-CC-A3MB	TCGA-CC-A3MB-01A-11R-A213-07	0
TCGA-CC-5258	TCGA-CC-5258-01A-01R-A131-07	0
TCGA-HP-A5N0	TCGA-HP-A5N0-01A-11R-A28V-07	0
TCGA-WX-AA46	TCGA-WX-AA46-01A-11R-A39D-07	0
TCGA-DD-A4NB	TCGA-DD-A4NB-01A-12R-A266-07	1.98863
TCGA-DD-AADM	TCGA-DD-AADM-01A-11R-A41C-07	4.0292
TCGA-DD-AACZ	TCGA-DD-AACZ-01A-11R-A41C-07	0.883493
TCGA-DD-AAW1	TCGA-DD-AAW1-01A-11R-A41C-07	0
TCGA-2Y-A9H1	TCGA-2Y-A9H1-01A-11R-A38B-07	28.9586
TCGA-ED-A7PX	TCGA-ED-A7PX-01A-51R-A352-07	185.796
TCGA-DD-A118	TCGA-DD-A118-01A-11R-A131-07	0
TCGA-G3-A3CG	TCGA-G3-A3CG-01A-11R-A213-07	148.367
TCGA-DD-AADN	TCGA-DD-AADN-01A-11R-A41C-07	53.172
TCGA-DD-AAVP	TCGA-DD-AAVP-01A-11R-A41C-07	0.142723
TCGA-DD-AAEG	TCGA-DD-AAEG-01A-11R-A39D-07	0
TCGA-G3-A3CK	TCGA-G3-A3CK-01A-11R-A213-07	0.716673
TCGA-DD-AACG	TCGA-DD-AACG-01A-11R-A41C-07	2.04541
TCGA-ZS-A9CF	TCGA-ZS-A9CF-01A-11R-A38B-07	463.383
TCGA-BC-4073	TCGA-BC-4073-01B-02R-A131-07	1822.91
TCGA-DD-AADQ	TCGA-DD-AADQ-01A-11R-A41C-07	89.7792
TCGA-DD-AAD8	TCGA-DD-AAD8-01A-11R-A41C-07	30.5629
TCGA-DD-AAVY	TCGA-DD-AAVY-01A-11R-A41C-07	0.12701
TCGA-MI-A75G	TCGA-MI-A75G-01A-11R-A32O-07	0
TCGA-DD-A4ND	TCGA-DD-A4ND-01A-11R-A266-07	3.89858
TCGA-MI-A75E	TCGA-MI-A75E-01A-11R-A32O-07	0.0175049
TCGA-DD-A39Z	TCGA-DD-A39Z-01A-11R-A213-07	0.0692742
TCGA-RC-A6M4	TCGA-RC-A6M4-01A-11R-A32O-07	0
TCGA-DD-AACP	TCGA-DD-AACP-01A-11R-A41C-07	1.22538
TCGA-XR-A8TE	TCGA-XR-A8TE-01A-11R-A36F-07	0
TCGA-DD-AADR	TCGA-DD-AADR-01A-11R-A41C-07	0.0601338
TCGA-G3-A7M6	TCGA-G3-A7M6-01A-11R-A33R-07	231.319
TCGA-DD-AAD6	TCGA-DD-AAD6-01A-11R-A41C-07	0.106067
TCGA-DD-AAED	TCGA-DD-AAED-01A-12R-A41C-07	0
TCGA-DD-AADW	TCGA-DD-AADW-01A-11R-A39D-07	0.993189
TCGA-FV-A495	TCGA-FV-A495-01A-11R-A266-07	11.2649
TCGA-DD-AAC9	TCGA-DD-AAC9-01A-11R-A41C-07	0.137239
TCGA-DD-AADY	TCGA-DD-AADY-01A-11R-A41C-07	0.196365
TCGA-DD-AAEA	TCGA-DD-AAEA-01A-11R-A41C-07	0.0566627
TCGA-BC-A3KF	TCGA-BC-A3KF-01A-11R-A213-07	0
TCGA-CC-A5UC	TCGA-CC-A5UC-01A-11R-A28V-07	0.0735898
TCGA-CC-A8HV	TCGA-CC-A8HV-01A-11R-A36F-07	296.121
TCGA-BC-A10X	TCGA-BC-A10X-01A-11R-A131-07	0.0354821
TCGA-WX-AA44	TCGA-WX-AA44-01A-11R-A39D-07	3.25102
TCGA-KR-A7K0	TCGA-KR-A7K0-01A-12R-A33R-07	0
TCGA-DD-AACL	TCGA-DD-AACL-01A-11R-A41C-07	988.105
TCGA-ED-A627	TCGA-ED-A627-01A-12R-A311-07	1.10102
TCGA-ED-A459	TCGA-ED-A459-01A-11R-A266-07	0
TCGA-DD-AACO	TCGA-DD-AACO-01A-11R-A41C-07	0.0366126
TCGA-DD-AACV	TCGA-DD-AACV-01A-11R-A41C-07	182.732
TCGA-DD-A1EK	TCGA-DD-A1EK-01A-11R-A213-07	201.969
TCGA-FV-A3I0	TCGA-FV-A3I0-01A-11R-A22L-07	0
TCGA-G3-AAV7	TCGA-G3-AAV7-01A-11R-A38B-07	0.790729
TCGA-DD-AAE2	TCGA-DD-AAE2-01A-11R-A41C-07	21.4585
TCGA-ZP-A9CZ	TCGA-ZP-A9CZ-01A-11R-A38B-07	0
TCGA-DD-A3A8	TCGA-DD-A3A8-01A-11R-A22L-07	0.0318128
TCGA-BC-A69H	TCGA-BC-A69H-01A-11R-A311-07	384.762
TCGA-G3-AAV5	TCGA-G3-AAV5-01A-11R-A37K-07	0
TCGA-CC-A8HU	TCGA-CC-A8HU-01A-11R-A36F-07	2.34172
TCGA-ED-A4XI	TCGA-ED-A4XI-01A-11R-A266-07	0.000904586
TCGA-CC-A9FV	TCGA-CC-A9FV-01A-11R-A37K-07	0
TCGA-CC-A8HT	TCGA-CC-A8HT-01A-11R-A36F-07	635.488
TCGA-KR-A7K7	TCGA-KR-A7K7-01A-11R-A33J-07	343.714
TCGA-DD-A1EG	TCGA-DD-A1EG-01A-11R-A213-07	15.943
TCGA-GJ-A3OU	TCGA-GJ-A3OU-01A-31R-A38B-07	0.0433755
TCGA-DD-AAE9	TCGA-DD-AAE9-01A-11R-A41C-07	0.113885
TCGA-DD-A1EA	TCGA-DD-A1EA-01A-11R-A131-07	0
TCGA-FV-A3I1	TCGA-FV-A3I1-01A-11R-A22L-07	2.81234
TCGA-YA-A8S7	TCGA-YA-A8S7-01A-11R-A37K-07	0
TCGA-DD-AADD	TCGA-DD-AADD-01A-11R-A41C-07	19.7393
TCGA-DD-AAVV	TCGA-DD-AAVV-01A-11R-A41C-07	240.368
TCGA-G3-AAV2	TCGA-G3-AAV2-01A-11R-A37K-07	0
TCGA-G3-A25X	TCGA-G3-A25X-01A-11R-A16W-07	0
TCGA-CC-A9FU	TCGA-CC-A9FU-01A-11R-A37K-07	832.245
TCGA-DD-A1EI	TCGA-DD-A1EI-01A-11R-A131-07	0
TCGA-DD-A73E	TCGA-DD-A73E-01A-12R-A32O-07	0
TCGA-T1-A6J8	TCGA-T1-A6J8-01A-11R-A32O-07	13.2693
TCGA-MR-A520	TCGA-MR-A520-01A-11R-A266-07	0.0628481
TCGA-2Y-A9GW	TCGA-2Y-A9GW-01A-11R-A38B-07	113.942
TCGA-G3-A5SJ	TCGA-G3-A5SJ-01A-11R-A27V-07	5.2831
TCGA-DD-AADJ	TCGA-DD-AADJ-01A-11R-A41C-07	0.180445
TCGA-DD-AAE0	TCGA-DD-AAE0-01A-11R-A41C-07	110.737
TCGA-FV-A496	TCGA-FV-A496-01A-11R-A266-07	89.936
TCGA-DD-AAE7	TCGA-DD-AAE7-01A-11R-A41C-07	0.183715
TCGA-CC-A7IJ	TCGA-CC-A7IJ-01A-11R-A33R-07	0.568062
TCGA-DD-AADV	TCGA-DD-AADV-01A-11R-A39D-07	146.1
TCGA-DD-AACY	TCGA-DD-AACY-01A-11R-A41C-07	19.1256
TCGA-DD-AACH	TCGA-DD-AACH-01A-11R-A41C-07	26.9583
TCGA-DD-A113	TCGA-DD-A113-01A-11R-A131-07	0
TCGA-DD-A115	TCGA-DD-A115-01A-11R-A131-07	0.0545577
TCGA-DD-AADU	TCGA-DD-AADU-01A-11R-A41C-07	0.0559797
TCGA-DD-AACK	TCGA-DD-AACK-01A-11R-A41C-07	265.596
TCGA-DD-AACA	TCGA-DD-AACA-02A-11R-A41C-07	0
TCGA-WJ-A86L	TCGA-WJ-A86L-01A-12R-A39D-07	466.794

## Sheet: Local LINC01667 expression
32	CA	32.432	25.5284	6.90363	-0.454367	0.454367	1.37018
36	CA	33.7095	27.3268	6.3827	-0.975302	0.975302	1.96605
40	CA	31.7395	25.2226	6.51694	-0.841061	0.841061	1.79137
25	9L	32.4827	25.5988	6.88393	-0.474066	0.474066	1.38902
23	9C	31.5856	25.6956	5.89001	-1.46799	1.46799	2.76635
28	8L	33.3204	27.2685	6.05188	-1.30612	1.30612	2.47275
11	8C	26.3308	24.5768	1.75394	-5.60406	5.60406	48.6397
5	7L	35.4257	23.8246	11.6011	4.24313	-4.24313	0.0528068
22	7C	30.745	26.6385	4.10655	-3.25145	3.25145	9.5232
34	6L	30.1108	20.5674	9.54346	2.18546	-2.18546	0.219842
42	6C	31.7624	22.4752	9.28722	1.92922	-1.92922	0.262572
39	5L	30.9916	24.8033	6.18828	-1.16972	1.16972	2.24968
3	5C	29.0215	24.0478	4.97377	-2.38423	2.38423	5.22067
15	4L	31.6958	25.6689	6.02688	-1.33112	1.33112	2.51597
20	4C	33.5302	23.5636	9.9666	2.6086	-2.6086	0.163958
18	3L	30.2112	21.1944	9.01676	1.65876	-1.65876	0.31671
12	3C	31.7099	25.4806	6.22926	-1.12874	1.12874	2.18668
43	2L	32.2211	24.2638	7.95728	0.599279	-0.599279	0.660084
10	2C	32.1178	25.7443	6.37354	-0.984461	0.984461	1.97857
38	20L	32.3937	23.7638	8.62986	1.27186	-1.27186	0.414126
6	20C	33.259	25.3616	7.89737	0.539371	-0.539371	0.688071
26	1L	33.6281	23.9688	9.65929	2.30129	-2.30129	0.202881
35	1C	31.739	27.9524	3.78658	-3.57142	3.57142	11.8878
30	19L	32.4755	25.9965	6.47894	-0.879057	0.879057	1.83917
24	19C	31.4353	25.6698	5.7655	-1.5925	1.5925	3.01572
37	18L	30.4446	26.0953	4.34926	-3.00874	3.00874	8.0486
9	18C	32.6064	27.3083	5.29811	-2.05989	2.05989	4.16955
27	17L	31.7366	22.551	9.18561	1.82761	-1.82761	0.281731
41	17C	32.7699	25.4576	7.31225	-0.0457518	0.0457518	1.03222
19	16L	28.9804	22.4793	6.50107	-0.856928	0.856928	1.81118
21	16C	31.4898	25.056	6.43385	-0.924149	0.924149	1.89756
4	15L	31.6909	25.6401	6.0508	-1.3072	1.3072	2.47461
29	15C	29.1408	24.3987	4.74209	-2.61591	2.61591	6.1301
7	14L	31.7996	25.4382	6.36138	-0.996618	0.996618	1.99532
13	14C	31.3071	22.4783	8.82876	1.47076	-1.47076	0.360791
33	13L	28.9459	22.9729	5.97297	-1.38503	1.38503	2.61177
14	13C	33.0807	25.6576	7.42307	0.0650728	-0.0650728	0.955897
8	12L	30.5205	27.321	3.19958	-4.15842	4.15842	17.857
1	12C	31.5427	26.9928	4.54985	-2.80815	2.80815	7.00387
16	11L	31.994	22.2289	9.7651	2.4071	-2.4071	0.188534
17	11C	31.7743	25.9994	5.77494	-1.58306	1.58306	2.99605
31	10L	31.7229	23.9676	7.75535	0.397352	-0.397352	0.759251
2	10C	29.6826	26.3989	3.28367	-4.07433	4.07433	16.846
				△CT	△△CT	—△△CT
number		linc01667	GAPDH		7.358

## Sheet: TCGA clinical information
ID	LINC01667		age_at_index	gender	race	age_at_diagnosis	ajcc_pathologic_stage	ajcc_pathologic_t	tumor_stage
TCGA-2V-A95S	0.751332		'--	male	asian	'--	Stage II	T2	stage ii
TCGA-G3-AAV4	0.000259394		83	female	white	30466	Stage I	T1	stage i
TCGA-DD-AAVW	0.000793265		35	male	asian	12986	Stage I	T1	stage i
TCGA-ED-A4XI	0.000904586		58	male	asian	21497	Stage II	T2	stage ii
TCGA-DD-AACW	0.00227276		43	male	asian	15872	Stage I	T1	stage i
TCGA-CC-A7IE	0.00281631		57	male	asian	20985	Stage IIIA	T3	stage iiia
TCGA-DD-A39X	0.00553309		78	female	white	28528	Stage I	T1	stage i
TCGA-2Y-A9GV	0.00608693		54	female	white	20011	Stage I	T1	stage i
TCGA-G3-A3CH	0.0101094		53	male	asian	19473	Stage IIIA	T3a	stage iiia
TCGA-G3-A7M5	0.0114443		76	male	asian	27963	Stage I	T1	stage i
TCGA-ZP-A9D1	0.0144043		56	female	white	20584	'--	T1	not reported
TCGA-DD-AAEB	0.0163144		60	male	asian	22121	Stage I	T1	stage i
TCGA-ES-A2HS	0.0172891		80	male	white	29268	Stage I	T1	stage i
TCGA-MI-A75E	0.0175049		61	male	white	22457	Stage IIIC	T4	stage iiic
TCGA-LG-A9QD	0.0184649		68	male	white	24969	Stage IIIA	T3a	stage iiia
TCGA-RC-A7SF	0.0185213		66	male	asian	24432	Stage I	T1	stage i
TCGA-DD-A39W	0.0196512		29	female	white	10699	Stage III	T3	stage iii
TCGA-BC-A10S	0.0205966		81	male	white	29842	'--	T3	not reported
TCGA-DD-A73C	0.0210541		65	female	white	23782	Stage IIIA	T3a	stage iiia
TCGA-G3-A3CI	0.022575		71	male	white	26224	Stage I	T1	stage i
TCGA-DD-AAW0	0.0229033		54	male	asian	19981	Stage I	T1	stage i
TCGA-G3-A3CJ	0.0230032		52	male	american indian or alaska native	19305	Stage II	T2	stage ii
TCGA-CC-A123	0.0256198		24	female	asian	9107	Stage IIIA	T3	stage iiia
TCGA-2Y-A9GU	0.0291818		55	female	white	20187	Stage I	T1	stage i
TCGA-DD-A3A9	0.0314535		64	female	white	23526	Stage IVB	T4	stage ivb
TCGA-DD-A3A8	0.0318128		75	male	white	27524	Stage II	T2	stage ii
TCGA-DD-A1EB	0.032825		72	female	not reported	26471	Stage I	T1	stage i
TCGA-BC-A10X	0.0354821		52	female	white	19140	Stage IIIA	T3a	stage iiia
TCGA-DD-AACO	0.0366126		40	male	asian	14796	Stage I	T1	stage i
TCGA-G3-A7M8	0.0370875		31	male	asian	11527	Stage I	T1	stage i
TCGA-DD-AADI	0.0391554		43	female	asian	15928	Stage I	T1	stage i
TCGA-DD-AADP	0.0391922		45	male	asian	16760	Stage I	T1	stage i
TCGA-DD-AAVU	0.0395591		46	male	asian	16889	Stage II	T2	stage ii
TCGA-DD-A3A2	0.040899		76	female	white	27930	Stage I	T1	stage i
TCGA-MI-A75H	0.0433248		77	male	white	28371	'--	'--	not reported
TCGA-GJ-A3OU	0.0433755		59	male	white	21671	Stage I	T1	stage i
TCGA-DD-AACF	0.0465519		68	male	asian	25172	Stage I	T1	stage i
TCGA-DD-AADS	0.0469384		63	male	asian	23227	Stage I	T1	stage i
TCGA-DD-AAVZ	0.0490401		38	male	asian	14005	Stage I	T1	stage i
TCGA-5R-AA1D	0.0491526		17	female	white	6545	Stage IIIA	T3a	stage iiia
TCGA-ED-A7PY	0.0517642		20	female	asian	7556	Stage II	T2	stage ii
TCGA-DD-A1EF	0.0525737		57	female	white	21165	Stage I	T1	stage i
TCGA-BC-A69I	0.0538159		69	male	white	25370	Stage I	T1	stage i
TCGA-DD-A115	0.0545577		53	male	white	19697	Stage IIIA	T3	stage iiia
TCGA-DD-AAEH	0.0557128		73	male	asian	26894	Stage I	T1	stage i
TCGA-DD-AADU	0.0559797		60	male	asian	21940	Stage II	T2	stage ii
TCGA-ZP-A9CV	0.0561672		59	male	white	21633	'--	T1	not reported
TCGA-DD-AAEA	0.0566627		65	male	asian	24027	Stage I	T1	stage i
TCGA-DD-A119	0.0568184		40	male	asian	14613	Stage IV	T3a	stage iv
TCGA-ZP-A9D0	0.0592759		67	female	black or african american	24525	'--	T1	not reported
TCGA-DD-AADR	0.0601338		58	male	asian	21217	Stage I	T1	stage i
TCGA-MR-A520	0.0628481		58	male	white	21398	Stage I	T1	stage i
TCGA-CC-A3MC	0.0639383		54	male	asian	20067	Stage IIIA	T3	stage iiia
TCGA-FV-A3R3	0.0648073		38	female	white	14231	Stage I	T1	stage i
TCGA-DD-AACD	0.0654644		48	male	asian	17828	Stage I	T1	stage i
TCGA-ZS-A9CD	0.0658482		73	male	white	26915	Stage II	T2	stage ii
TCGA-DD-A39Z	0.0692742		43	female	not reported	15930	Stage II	T2	stage ii
TCGA-DD-A4NL	0.0694991		46	male	white	16874	Stage I	T1	stage i
TCGA-DD-A39V	0.0714432		77	male	white	28254	Stage II	T2	stage ii
TCGA-UB-AA0V	0.071669		69	female	white	25340	Stage I	'--	stage i
TCGA-DD-AAW3	0.0718722		69	male	asian	25254	Stage I	T1	stage i
TCGA-DD-AACS	0.0730723		39	male	asian	14473	Stage I	T1	stage i
TCGA-CC-A5UC	0.0735898		63	male	asian	23156	Stage IIIA	T3	stage iiia
TCGA-DD-AACC	0.0754344		61	male	asian	22499	Stage I	T1	stage i
TCGA-G3-A7M7	0.077654		65	male	white	24002	Stage I	T1	stage i
TCGA-DD-A3A3	0.0782945		45	male	asian	16708	Stage I	T1	stage i
TCGA-DD-AAD2	0.0827544		66	male	asian	24221	Stage I	T1	stage i
TCGA-DD-AAVR	0.0855955		44	male	asian	16157	Stage I	T1	stage i
TCGA-WQ-AB4B	0.0881733		62	male	white	22769	Stage II	T2	stage ii
TCGA-G3-A5SK	0.0883867		58	male	white	21320	Stage I	T1	stage i
TCGA-WX-AA47	0.0925072		33	female	white	12056	Stage IIIA	T3a	stage iiia
TCGA-2Y-A9H3	0.0947183		45	male	white	16443	Stage II	T2	stage ii
TCGA-DD-A3A4	0.0986017		37	male	white	13739	Stage IIIA	T3	stage iiia
TCGA-DD-AAD6	0.106067		66	male	asian	24185	Stage IIIA	T3a	stage iiia
TCGA-DD-A114	0.111875		42	male	black or african american	15410	Stage II	T2	stage ii
TCGA-ES-A2HT	0.112274		54	male	black or african american	20023	Stage I	T1	stage i
TCGA-DD-AAE9	0.113885		69	male	asian	25451	Stage I	T1	stage i
TCGA-DD-AAW2	0.114269		69	male	asian	25420	Stage I	T1	stage i
TCGA-DD-AAEI	0.120993		72	male	asian	26465	Stage I	T1	stage i
TCGA-DD-AAVY	0.12701		56	male	asian	20709	Stage IIIA	T3	stage iiia
TCGA-DD-AAC9	0.137239		51	male	asian	18911	Stage I	T1	stage i
TCGA-DD-AAVP	0.142723		48	male	asian	17833	Stage I	T1	stage i
TCGA-G3-A5SI	0.149624		44	male	asian	16126	Stage II	T2	stage ii
TCGA-5R-AA1C	0.150013		57	male	white	21073	Stage II	T2	stage ii
TCGA-DD-AAEK	0.173142		51	male	asian	18757	Stage II	T2	stage ii
TCGA-DD-AAVX	0.177957		38	male	asian	14016	Stage II	T2	stage ii
TCGA-DD-AADJ	0.180445		70	female	asian	25863	Stage I	T1	stage i
TCGA-DD-AACI	0.18323		69	male	asian	25236	Stage II	T2	stage ii
TCGA-DD-AAE7	0.183715		72	male	asian	26568	Stage I	T1	stage i
TCGA-DD-AADY	0.196365		55	female	asian	20233	Stage I	T1	stage i
TCGA-BC-A110	0.198016		51	female	black or african american	18951	'--	T1	not reported
TCGA-DD-AACT	0.203541		69	female	asian	25292	Stage I	T1	stage i
TCGA-NI-A4U2	0.40634		71	male	white	26011	Stage IIIA	T3	stage iiia
TCGA-G3-A25T	0.548245		45	female	white	16461	Stage IIIA	T3	stage iiia
TCGA-G3-A25Y	0.552045		52	female	asian	19055	Stage I	T1	stage i
TCGA-CC-A7IJ	0.568062		56	male	asian	20751	Stage II	T2	stage ii
TCGA-BC-A8YO	0.58222		66	female	white	24189	Stage IIIC	T4	stage iiic
TCGA-G3-A3CK	0.716673		61	male	asian	22462	Stage I	T1	stage i
TCGA-G3-A5SM	0.74322		58	male	white	21236	Stage II	T2	stage ii
TCGA-G3-AAV7	0.790729		38	male	asian	14229	Stage II	T2	stage ii
TCGA-DD-A4NJ	0.822991		54	female	white	19964	Stage II	T2	stage ii
TCGA-K7-A5RG	0.824519		66	male	black or african american	24218	Stage I	T1	stage i
TCGA-DD-A4NK	0.879977		80	female	white	29244	Stage IIIA	T3	stage iiia
TCGA-DD-AACZ	0.883493		63	female	asian	23230	Stage I	T1	stage i
TCGA-CC-A7IL	0.901		61	male	asian	22319	Stage IIIA	T3	stage iiia
TCGA-RC-A6M5	0.907036		20	female	white	7634	Stage IVA	T1	stage iva
TCGA-ZS-A9CG	0.921761		55	male	white	20100	Stage II	T2	stage ii
TCGA-G3-AAV3	0.942298		58	female	white	21449	Stage II	T2	stage ii
TCGA-DD-A73G	0.983079		73	female	white	26949	Stage I	T1	stage i
TCGA-DD-AADW	0.993189		48	male	asian	17781	Stage I	T1	stage i
TCGA-DD-A73D	1.00837		68	female	white	24941	Stage II	T2	stage ii
TCGA-XR-A8TF	1.04247		74	male	white	27145	Stage I	T1	stage i
TCGA-ED-A627	1.10102		74	male	white	27303	Stage I	T1	stage i
TCGA-CC-5260	1.14314		61	female	asian	22345	Stage IIIC	T4	stage iiic
TCGA-KR-A7K2	1.17251		64	male	white	23699	Stage I	T1	stage i
TCGA-DD-AACP	1.22538		64	male	asian	23728	Stage I	T1	stage i
TCGA-G3-AAV0	1.2763		58	male	asian	21249	Stage I	T1	stage i
TCGA-DD-AAE1	1.39293		52	male	asian	19073	Stage I	T1	stage i
TCGA-UB-A7MF	1.54759		56	male	white	20815	Stage IIIA	T3a	stage iiia
TCGA-2Y-A9H8	1.61018		85	female	white	31322	'--	T1	not reported
TCGA-DD-A1EH	1.68691		23	male	white	8499	Stage III	T3	stage iii
TCGA-DD-A4NP	1.96423		32	male	white	11838	Stage I	T1	stage i
TCGA-DD-A4NB	1.98863		25	male	white	9426	Stage I	T1	stage i
TCGA-DD-AACG	2.04541		52	male	asian	19174	Stage II	T2	stage ii
TCGA-DD-AADA	2.25472		66	female	asian	24288	Stage I	T1	stage i
TCGA-CC-A8HU	2.34172		39	female	asian	14367	Stage IIIA	T3	stage iiia
TCGA-RC-A7SH	2.39781		42	male	asian	15560	Stage II	T2	stage ii
TCGA-CC-A7II	2.5461		54	male	asian	20079	Stage IIIA	T3	stage iiia
TCGA-RG-A7D4	2.56481		69	male	black or african american	25302	Stage II	T2	stage ii
TCGA-K7-A6G5	2.74872		66	male	white	24233	Stage I	T1	stage i
TCGA-5R-AAAM	2.80938		65	female	white	24020	Stage II	T2	stage ii
TCGA-FV-A3I1	2.81234		81	female	white	'--	Stage II	T2	stage ii
TCGA-DD-AAD3	2.81666		43	male	asian	15706	Stage I	T1	stage i
TCGA-K7-A5RF	3.02457		64	male	white	23557	Stage I	T1	stage i
TCGA-CC-5261	3.13469		44	male	asian	16373	Stage II	T2	stage ii
TCGA-WX-AA44	3.25102		64	female	white	23654	Stage I	T1	stage i
TCGA-DD-A4ND	3.89858		56	female	white	20782	Stage I	T1	stage i
TCGA-DD-A3A5	3.98788		66	female	white	24288	Stage III	T3	stage iii
TCGA-2Y-A9GS	4.01439		58	male	white	21318	'--	T2	not reported
TCGA-DD-AADM	4.0292		58	male	asian	21349	Stage II	T2	stage ii
TCGA-DD-AAEE	4.59957		55	male	asian	20396	Stage I	T1	stage i
TCGA-G3-AAUZ	5.0566		48	male	not reported	17760	Stage I	T1	stage i
TCGA-DD-AACN	5.05728		32	male	asian	12007	Stage I	T1	stage i
TCGA-RC-A7SK	5.24155		59	male	asian	21814	Stage I	T1	stage i
TCGA-BC-A10Q	5.28152		72	female	white	26400	'--	T2	not reported
TCGA-G3-A5SJ	5.2831		59	male	white	21848	Stage I	T1	stage i
TCGA-BC-A10R	5.54446		66	female	white	24274	'--	T3	not reported
TCGA-CC-A1HT	5.9229		50	male	asian	18553	Stage IIIA	T3	stage iiia
TCGA-CC-5259	6.06616		60	female	asian	21946	Stage IIIC	T4	stage iiic
TCGA-FV-A2QQ	6.74218		80	male	white	29354	Stage I	T1	stage i
TCGA-CC-A8HS	6.82617		18	male	asian	6617	Stage IIIC	T3	stage iiic
TCGA-DD-AACU	7.14136		59	male	asian	21606	Stage I	T1	stage i
TCGA-2Y-A9GY	7.43536		64	female	white	23435	Stage II	T2	stage ii
TCGA-BD-A3ER	8.16937		62	male	white	22657	Stage II	T2	stage ii
TCGA-ED-A5KG	8.50826		60	female	asian	22258	Stage II	T2	stage ii
TCGA-LG-A6GG	9.22402		79	female	white	28871	Stage II	T2	stage ii
TCGA-G3-A25Z	9.82706		58	male	asian	21509	Stage I	T1	stage i
TCGA-DD-AAE4	9.83554		49	female	asian	18009	Stage I	T1	stage i
TCGA-EP-A3JL	10.1481		76	male	white	27886	Stage I	T1	stage i
TCGA-BC-4072	10.2491		74	female	white	27162	Stage IIIA	T3	stage iiia
TCGA-MR-A8JO	10.6629		34	male	white	12669	Stage I	T1	stage i
TCGA-FV-A495	11.2649		51	female	white	18740	Stage II	T2	stage ii
TCGA-DD-AACJ	12.0687		75	male	asian	27528	Stage II	T2	stage ii
TCGA-T1-A6J8	13.2693		68	male	white	24853	'--	T1	not reported
TCGA-G3-A25U	13.3663		63	female	asian	23207	Stage I	T1	stage i
TCGA-2Y-A9GZ	14.6791		82	female	white	30082	Stage II	T2	stage ii
TCGA-CC-A3MA	14.9041		61	male	asian	22375	Stage IIIA	T3	stage iiia
TCGA-WQ-A9G7	15.2555		71	female	white	'--	'--	T3a	not reported
TCGA-DD-A73A	15.3066		71	male	white	26136	Stage I	T1	stage i
TCGA-PD-A5DF	15.5634		58	female	white	21414	Stage IIIB	T4	stage iiib
TCGA-DD-A1EG	15.943		76	male	white	28108	Stage I	T1	stage i
TCGA-G3-AAV6	16.2457		53	female	white	19556	Stage IIIA	T3a	stage iiia
TCGA-DD-A4NG	17.4022		77	male	white	28234	Stage IIIA	T3a	stage iiia
TCGA-BD-A3EP	18.4264		75	female	black or african american	27756	Stage I	T1	stage i
TCGA-DD-AACY	19.1256		61	male	asian	22332	Stage I	T1	stage i
TCGA-DD-AADD	19.7393		51	male	asian	18752	Stage I	T1	stage i
TCGA-DD-AAE2	21.4585		51	male	asian	18695	Stage I	T1	stage i
TCGA-BC-A10T	24.4162		76	male	white	27944	'--	T4	not reported
TCGA-ZP-A9CY	25.4525		66	female	white	24223	'--	T1	not reported
TCGA-2Y-A9HB	26.6771		66	male	not reported	24359	Stage I	T1	stage i
TCGA-DD-AACH	26.9583		69	male	asian	25544	Stage II	T2	stage ii
TCGA-2Y-A9H1	28.9586		58	male	white	21222	Stage I	T1	stage i
TCGA-2Y-A9HA	29.4476		70	male	white	25892	Stage II	T2	stage ii
TCGA-DD-AAD8	30.5629		73	female	asian	26781	Stage I	T1	stage i
TCGA-DD-A11D	30.5954		57	female	white	21003	Stage I	T1	stage i
TCGA-RC-A7SB	31.7754		53	male	asian	19698	Stage II	T2	stage ii
TCGA-ED-A7XO	34.4535		29	male	asian	10828	Stage IIIA	T3a	stage iiia
TCGA-3K-AAZ8	34.8372		65	male	black or african american	24046	Stage IIIB	T3b	stage iiib
TCGA-DD-A11A	35.3172		67	male	black or african american	24646	Stage I	T1	stage i
TCGA-KR-A7K8	37.9891		57	male	not reported	20914	Stage I	T1	stage i
TCGA-DD-AADF	39.7087		64	female	asian	23614	Stage I	T1	stage i
TCGA-DD-A1EL	42.2308		23	male	black or african american	8573	Stage II	T2	stage ii
TCGA-DD-AAE3	44.5635		50	male	asian	18271	Stage I	T1	stage i
TCGA-BC-A5W4	45.9707		69	male	white	25503	Stage IIIA	T3a	stage iiia
TCGA-EP-A2KC	47.1144		62	male	black or african american	22677	Stage I	T1	stage i
TCGA-XR-A8TG	47.7756		58	male	white	21544	Stage I	T1	stage i
TCGA-DD-AADL	49.6648		58	male	asian	21512	Stage I	T1	stage i
TCGA-DD-AADN	53.172		59	male	asian	21632	Stage I	T1	stage i
TCGA-UB-A7MD	56.6254		67	male	black or african american	24717	Stage I	T1	stage i
TCGA-BC-A10Y	59.1125		76	male	white	28049	'--	T4	not reported
TCGA-BW-A5NQ	61.4127		63	male	white	23353	Stage I	T1	stage i
TCGA-O8-A75V	63.3833		54	male	not reported	19850	Stage I	T1	stage i
TCGA-FV-A2QR	65.2927		75	male	white	'--	Stage I	T1	stage i
TCGA-DD-AADG	66.9737		70	male	asian	25887	Stage IIIA	T3a	stage iiia
TCGA-CC-5262	71.0451		67	male	asian	24787	Stage IIIC	T4	stage iiic
TCGA-DD-A73F	71.7412		77	female	white	28234	Stage I	T1	stage i
TCGA-CC-5264	74.336		71	male	asian	25979	Stage IIIA	T3	stage iiia
TCGA-DD-AACB	80.3539		74	female	asian	27103	Stage I	T1	stage i
TCGA-CC-A9FW	81.8084		68	male	asian	24891	Stage IIIA	T3	stage iiia
TCGA-DD-A39Y	85.7685		67	male	asian	24769	Stage I	T1	stage i
TCGA-2Y-A9H4	86.9454		68	male	black or african american	25096	Stage I	T1	stage i
TCGA-DD-AADQ	89.7792		59	male	asian	21756	Stage II	T2	stage ii
TCGA-FV-A496	89.936		84	female	white	30950	Stage I	T1	stage i
TCGA-RC-A6M3	96.9118		24	male	american indian or alaska native	8899	Stage II	T2	stage ii
TCGA-DD-A3A7	105.534		67	male	not reported	24599	Stage IIIB	T3b	stage iiib
TCGA-DD-AAE0	110.737		45	female	asian	16732	Stage IIIA	T3a	stage iiia
TCGA-DD-AACE	113.181		62	male	asian	22727	Stage I	T1	stage i
TCGA-CC-A7IK	113.639		59	male	asian	21552	Stage IIIA	T3	stage iiia
TCGA-2Y-A9GW	113.942		64	male	white	23587	Stage I	T1	stage i
TCGA-4R-AA8I	120.394		66	male	white	24279	Stage II	T2	stage ii
TCGA-ZP-A9D2	121.069		51	male	white	18717	'--	T2	not reported
TCGA-ED-A7PZ	131.146		61	male	asian	22601	Stage II	T2	stage ii
TCGA-ED-A7XP	137.917		53	female	asian	19504	Stage II	T2	stage ii
TCGA-DD-AADV	146.1		50	male	asian	18300	Stage I	T1	stage i
TCGA-G3-A3CG	148.367		80	male	white	29432	Stage I	T1	stage i
TCGA-G3-A25V	152.55		68	male	white	25144	Stage I	T1	stage i
TCGA-2Y-A9H9	156.824		70	male	white	25670	Stage I	T1	stage i
TCGA-BC-A10Z	169.297		62	female	white	22913	Stage I	T1	stage i
TCGA-BW-A5NO	179.614		50	male	black or african american	18510	Stage IIIA	T3a	stage iiia
TCGA-DD-AACV	182.732		53	male	asian	19660	Stage I	T1	stage i
TCGA-ED-A7PX	185.796		48	female	asian	17638	Stage II	T2	stage ii
TCGA-DD-A1EK	201.969		64	female	white	23437	Stage IVB	T4	stage ivb
TCGA-QA-A7B7	206.153		48	male	black or african american	17636	Stage II	T2	stage ii
TCGA-5C-AAPD	210.002		61	male	asian	22552	Stage II	T2	stage ii
TCGA-RC-A6M6	221.82		75	male	white	27649	Stage II	T2	stage ii
TCGA-DD-A3A1	222.67		65	male	not reported	24046	Stage IIIA	T3b	stage iiia
TCGA-G3-A7M6	231.319		60	female	white	22205	Stage I	T1	stage i
TCGA-DD-AAVV	240.368		56	male	asian	20751	Stage II	T2	stage ii
TCGA-DD-AACK	265.596		70	male	asian	25796	Stage I	T1	stage i
TCGA-GJ-A6C0	294.339		75	female	white	27626	Stage II	T2	stage ii
TCGA-2Y-A9H0	295.568		49	male	white	18109	Stage IIIA	T3	stage iiia
TCGA-CC-A8HV	296.121		51	female	asian	18935	Stage II	T2	stage ii
TCGA-MI-A75I	308.543		61	male	black or african american	22341	'--	T2	not reported
TCGA-DD-AAC8	317.352		72	male	asian	26322	Stage I	T1	stage i
TCGA-KR-A7K7	343.714		61	female	white	22587	Stage II	T2	stage ii
TCGA-DD-A1EJ	351.926		71	female	white	26009	Stage IIIC	T1	stage iiic
TCGA-DD-A4NR	360.124		85	female	white	31386	Stage I	T1	stage i
TCGA-BC-A69H	384.762		64	male	white	23380	Stage II	T2	stage ii
TCGA-DD-A4NQ	408.403		60	male	white	22111	Stage II	T2	stage ii
TCGA-BC-A216	410.295		62	female	white	22968	Stage IIIA	T3	stage iiia
TCGA-K7-AAU7	411.179		61	male	white	22476	Stage II	T2a	stage ii
TCGA-BC-A3KG	419.108		68	female	white	25061	Stage II	T2	stage ii
TCGA-XR-A8TD	460.474		49	female	white	17908	Stage IIIB	T3	stage iiib
TCGA-ZS-A9CF	463.383		64	male	white	23510	Stage II	T2	stage ii
TCGA-WJ-A86L	466.794		68	female	white	25018	Stage I	T1	stage i
TCGA-G3-A7M9	501.964		70	male	white	25588	Stage IIIB	T3b	stage iiib
TCGA-DD-AAD5	503.108		54	male	asian	19748	Stage I	T1	stage i
TCGA-GJ-A9DB	527.261		68	male	white	25020	Stage I	T1	stage i
TCGA-CC-A8HT	635.488		74	male	asian	27334	Stage IIIA	T3	stage iiia
TCGA-BC-A10U	676.41		69	male	white	25305	'--	T2	not reported
TCGA-CC-5263	735.805		35	male	asian	12863	Stage IIIA	T3	stage iiia
TCGA-CC-A9FU	832.245		52	female	asian	19326	Stage IIIA	T3a	stage iiia
TCGA-DD-AACL	988.105		66	female	asian	24355	Stage I	T1	stage i
TCGA-BC-A217	1378.2		75	female	white	27411	Stage II	T2	stage ii
TCGA-BC-4073	1822.91		73	male	white	26795	Stage IIIA	T3	stage iiia
TCGA-DD-A4NA	2774.03		67	female	white	24603	Stage IIIC	T2	stage iiic
